# Supplementary material for: A Systematic Review and Meta-Analysis of Noise Annoyance as a Determinant of Physiological Changes Linked to Disease Promotion
Source: Int J Environ Res Public Health. 2024 Jul 22;21(7):956. doi: 10.3390/ijerph21070956 (PMC11276945; doi:10.3390/ijerph21070956)
Supplement: Supplementary file 1 [file ijerph-21-00956-s001.zip]

Archive with 1 entries (1 files):
- ijerph-3061654-supplementary.pdf
